# Supplementary material for: Regulation of nitrogen availability results in changes in grain protein content and grain storage subproteomes in barley (Hordeum vulgare L.)
Source: PLoS One. 2019 Oct 16;14(10):e0223831. doi: 10.1371/journal.pone.0223831 (PMC6795425; doi:10.1371/journal.pone.0223831)
Supplement: S1 Table — (XLSX) [file pone.0223831.s001.xlsx]

## Sheet: Table S1
Table S1. Peptide information of differentially expressed proteins identified by tandem mass spectrometry.
Spot No.	Protein Function	Gene ID	Mr(Da)/pI	Sequence coverage	Score	Protein components	Expression pattern	Accession No.a	Chr. Positiona	mRNA expression profile of differentially expressed proteinsa
										4-day embryos	Roots from seedlings (10 cm shoot stage)	Shoots from seedlings (10 cm shoot stage)	Young developing inflorescences (5mm)	Developing inflorescences (1-1.5 cm)	Developing tillers, 3rd internode (42 DAP)	Developing grain (5 DAP)	Developing grain (15 DAP)	Etiolated seedling, dark cond. (10 DAP)	Inflorescences, lemma (42 DAP)	Inflorescences, lodicule (42 DAP)	Dissected inflorescences, palea (42 DAP)	Epidermal strips (28 DAP)	Inflorescences, rachis (35 DAP)	Roots (28 DAP)	Senescing leaves (56 DAP)
Signalling
82	14-3-3 proteins	gi|326493920	29361/4.83	0.2	121	Globulin	DN	HORVU4Hr1G007370.1	chr4H:19180798-19184008	1538.02	903.843	794.686	0	826.478	879.207	926.785	394.487	537.438	986.647	2833.43	1233.85	837.981	1365.83	1688.61	815.957
135	14-3-3 proteins	gi|326493920	29361/4.83	0.17	143	Globulin	DY	HORVU4Hr1G007370.1	chr4H:19180798-19184008	1538.02	903.843	794.686	0	826.478	879.207	926.785	394.487	537.438	986.647	2833.43	1233.85	837.981	1365.83	1688.61	815.957
137	14-3-3 proteins	gi|257664738	30038/4.73	0.12	88	Globulin	DY	HORVU2Hr1G080630.1	chr2H:584809930-584815700	489.539	431.994	183.354	0	65.5579	299.413	281.116	387.099	304.332	252.245	341.642	162.995	318.055	92.6357	435.455	97.1386
Fermentation
15	Alcohol dehydrogenase	gi|13924733	41675/6.28	0.49	755	Albumin	SEPSN	HORVU4Hr1G016810.14	chr4H:70913154-70929994	238.816	311.983	136.034	0	178.169	313.3	431.066	504.84	103.715	112.969	158.475	177.091	57.1399	330.111	152.716	23.7166
16	Alcohol dehydrogenase	gi|13924733	41675/6.28	0.63	994	Albumin	SEPSN	HORVU4Hr1G016810.14	chr4H:70913154-70929994	238.816	311.983	136.034	0	178.169	313.3	431.066	504.84	103.715	112.969	158.475	177.091	57.1399	330.111	152.716	23.7166
33	Alcohol dehydrogenase	gi|13924733	41675/6.28	0.23	143	Albumin	SEPSY	HORVU4Hr1G016810.14	chr4H:70913154-70929994	238.816	311.983	136.034	0	178.169	313.3	431.066	504.84	103.715	112.969	158.475	177.091	57.1399	330.111	152.716	23.7166
TCA
20	Malate dehydrogenase	gi|326493440	36130/8.20	0.42	418	Albumin	DY	HORVU1Hr1G090710.12	chr1H:546756993-546817241	67.1484	29.8755	38.3068	0	13.327	28.6473	15.9006	6.51043	19.867	32.2936	3.23357	44.9897	58.6494	58.9654	80.7859	75.1716
22	Succinyl-coa ligase	gi|326517002	36605/6.67	0.43	468	Albumin	UY	HORVU2Hr1G036950.1	chr2H:167384086-167389354	209.732	110.598	75.152	0	60.9072	114.565	100.684	70.1212	119.254	106.594	140.894	132.691	135.812	133.734	308.226	113.179
25	Malic	gi|326530055	68655/6.46	0.26	394	Albumin	SEPSY	HORVU3Hr1G070850.1	chr3H:535464969-535470008	10.7057	15.6576	0.526367	0	0.0378	0.0471	1.23103	242.259	2.55367	0.0694	0.3009	0.248733	0.661267	0.759733	1.75277	0.708733
27	Cytoplasmic malate dehydrogenase	gi|326531984	35920/5.62	0.38	341	Albumin	SEPSY	HORVU1Hr1G041250.5	chr1H:293656745-293659814	1393.67	811.45	693.702	0	348.739	1101.35	956.536	2327.6	594.214	558.002	1272.3	933.3	581.7	1043.21	1677.01	1150.3
97	Pyruvate dehydrogenase	gi|326517553	53169/7.24	0.07	96	Globulin	UN	HORVU1Hr1G023630.1	chr1H:104746260-104750071	298.764	123.035	99.2279	0	56.4069	109.506	159.347	88.5396	89.1616	91.1117	106.853	112.329	116.844	97.0698	320.94	82.6389
146	Pyruvate dehydrogenase	gi|326528715	43666/8.07	0.32	279	Globulin	DY	HORVU7Hr1G040460.4	chr7H:109751225-109754866	8.30533	15.5908	3.4991	0	1.63587	22.7197	4.12617	66.4995	2.39107	9.64553	30.5972	13.2215	2.90077	8.02233	5.80687	1.0208
Redox
2	Glutathione s transferases	gi|326490728	23557/5.67	0.8	742	Albumin	DN	HORVU3Hr1G097950.2	chr3H:657358643-657360240	2182.84	794.97	557.254	0	657.655	633.971	1808.21	665.142	139.342	137.41	370.838	215.404	86.5377	393.11	482.353	232.036
3	Glutathione s transferases	gi|326490728	23557/5.67	0.19	55	Albumin	DN	HORVU3Hr1G097950.2	chr3H:657358643-657360240	2182.84	794.97	557.254	0	657.655	633.971	1808.21	665.142	139.342	137.41	370.838	215.404	86.5377	393.11	482.353	232.036
4	Glucose and ribitol dehydrogenase homolog	gi|7431022	31912/6.54	0.81	1080	Albumin	DN	HORVU1Hr1G018140.5	chr1H:65592292-65593858	0.1834	0.531333	0	0	0.0202667	0.234867	6.8491	935.301	0.0166667	5.832	2.51003	2.84107	0.0818667	3.1604	2.63787	0.0332333
17	Peroxidases	gi|157830301	34260/6.51	0.64	454	Albumin	SEPSN	HORVU7Hr1G013470.1	chr7H:19480774-19482451	0.7992	5.77477	0	0	0.04	0	0.0331	2319.64	0	0	0	0	0	0.00453333	4.0026	0
84	Oxidases	gi|326493228	81680/6.72	0.12	192	Globulin	UN	HORVU2Hr1G012710.2	chr2H:26953698-26957490	16.7741	20.0125	51.1175	0	14.9758	21.41	3.37897	332.842	34.2535	24.4359	0.0453	18.0646	108.051	20.1842	4.4072	207.015
123	Dismutases and catalases	gi|326509173	24874/7.89	0.49	112	Globulin	SEPSN	HORVU2Hr1G117740.2	chr2H:740889789-740894825	187.3	108.401	101.206	0	52.1806	100.18	135.011	149.291	136.115	114.328	86.3132	118.274	121.955	105.89	174.333	147.936
Metabolism
98	Beta amylase	gi|326500268	43081/5.59	0.34	335	Globulin	UN	HORVU4Hr1G089510.3	chr4H:642560707-642564722	3.16677	1.14567	0.9704	0	1.01557	0.723733	1.04183	36787.5	0	0	0	0	0	0	0	0
80	Phosphotransfer and pyrophosphatases	gi|326526609	20188/5.25	0.38	65	Globulin	DN	HORVU2Hr1G124650.3	chr2H:758847652-758851123	110.033	66.5927	31.0994	0	37.7437	82.5813	96.4347	51.4292	96.4549	63.5886	114.561	55.0089	70.0213	87.3049	153.634	50.968
102	Glutamate dehydrogenase	gi|326528655	44803/6.24	0.18	271	Globulin	UN	HORVU2Hr1G093030.1	chr2H:656413336-656415155	138.742	88.3973	121.019	0	38.3021	50.7743	142.743	85.2629	97.2925	168.312	62.8558	106.759	76.7102	92.2796	278.671	32.1294
148	Predicted protein	gi|326518658	55089/5.67	0.25	338	Globulin	DY	HORVU5Hr1G054210.3	chr5H:426084747-426090369	75.0901	14.4934	32.7334	0	55.3198	61.1647	230.113	870.655	16.6994	84.1374	69.8033	90.9963	5.08103	137.729	21.4881	1.41487
Biodegradation
21	Lactoylglutathione lyase	gi|326493416	32811/5.34	0.66	728	Albumin	DY	HORVU7Hr1G085150.1	chr7H:514440652-514444636	1468.68	345.21	359.635	0	356.451	566.802	1098.08	1779.55	575.622	396.02	766.076	545.327	462.346	827.701	679.146	412.206
89	Lactoylglutathione lyase	gi|326493416	32811/5.34	0.18	120	Globulin	UN	HORVU7Hr1G085150.1	chr7H:514440652-514444636	1468.68	345.21	359.635	0	356.451	566.802	1098.08	1779.55	575.622	396.02	766.076	545.327	462.346	827.701	679.146	412.206
RNA
91	proliferating cell nuclear antigen	gi|326512374	29439/4.62	0.25	99	Globulin	DN	HORVU6Hr1G088120.3	chr6H:565728569-565730797	34.1184	9.93403	5.13433	0	45.9818	0.182833	35.6228	5.31273	1.2644	0.510533	7.96227	1.07487	2.43673	9.11617	34.2128	14.2355
100	Regulation of transcription	gi|326532740	33103/5.58	0.23	304	Globulin	DN	HORVU3Hr1G036150.5	chr3H:203950454-203953625	118.724	49.3608	39.0232	0	70.3503	36.3116	28.0142	34.1313	36.3003	30.5794	28.7805	24.8315	23.7986	45.9104	112.48	36.7881
Photosynthisis
5	Ribulose-phosphate 3-epimerase	gi|326515430	25533/5.76	0.27	331	Albumin	DN	HORVU5Hr1G076140.7	chr5H:549535587-549539343	316.345	200.753	160.083	0	72.0383	171.412	71.936	71.303	91.8001	97.6293	61.052	90.7784	89.8102	89.5279	156.485	120.821
8	Aldolase	gi|326516742	39243/6.39	0.67	813	Albumin	UN	HORVU3Hr1G088540.1	chr3H:625238590-625240962	138.111	137.321	32.8532	0	21.2184	68.4102	130.342	349.762	21.6362	39.5809	97.4347	75.9745	20.3068	77.0194	200.205	17.3251
Stress
31	Heat shock cognate 70 kDa protein	gi|326497219	72202/5.14	0.53	1150	Albumin	UY	HORVU4Hr1G059260.3	chr4H:495853476-495855920	0.0727	54.0204	24.4473	0	2.89053	0.602133	0.6507	211.01	2.83893	0.421	0.382467	0.127133	0.221233	0.4913	0.214333	0.191767
11	Putative late embryogenesis abundant protein	gi|326527459	70518/7.13	0.44	486	Albumin	SEPSN	HORVU1Hr1G082820.2	chr1H:530530344-530532944	0.336667	0.099	0.111333	0	0.154967	0.0746667	0.666767	118.79	3.89217	0.1038	0.346367	0.247067	0.291267	1.25513	0.272033	0.0337667
13	Late embryogenesis abundant protein	gi|199582501	21736/9.02	0.1	244	Albumin	SEPSN	HORVU1Hr1G079290.4	chr1H:522615650-522616400	6.59333	33.461	1.3526	0	0.220367	0	0.131433	146.383	0.0685667	0.0997	1.31063	0.0698	0	0.1173	23.5075	0.118267
10	Late embryogenesis abundant protein	gi|326519240	28057/4.29	0.35	231	Albumin	UN	HORVU7Hr1G082040.3	chr7H:490281159-490282593	0.3953	6.62543	0.258333	0	0.465833	0.0225333	0.063	5.4109	0.00823333	0.0143667	0.1482	0.0246	0	0.1625	2.83913	0
45	Late embryogenesis abundant protein	gi|326519240	28057/4.29	0.45	465	Albumin	SEPSY	HORVU7Hr1G082040.3	chr7H:490281159-490282593	0.3953	6.62543	0.258333	0	0.465833	0.0225333	0.063	5.4109	0.00823333	0.0143667	0.1482	0.0246	0	0.1625	2.83913	0
7	Late embryogenesis abundant protein	gi|326531218	30439/5.22	0.53	557	Albumin	UN	HORVU4Hr1G073120.1	chr4H:588114753-588115769	0.1464	0	0	0	0	0	0.246833	21.5195	0	0.0207333	0.0405	0	0	0	0.117033	0
115	Late embryogenesis abundant protein	gi|326531218	30439/5.22	0.21	129	Globulin	DN	HORVU4Hr1G073120.1	chr4H:588114753-588115769	0.1464	0	0	0	0	0	0.246833	21.5195	0	0.0207333	0.0405	0	0	0	0.117033	0
120	Late embryogenesis abundant protein	gi|326531218	30439/5.22	0.25	142	Globulin	SEPSN	HORVU4Hr1G073120.1	chr4H:588114753-588115769	0.1464	0	0	0	0	0	0.246833	21.5195	0	0.0207333	0.0405	0	0	0	0.117033	0
14	Late embryogenesis abundant protein	gi|326527497	22506/4.95	0.42	350	Albumin	SEPSN	HORVU5Hr1G005910.1	chr5H:9599499-9600567	0.360867	0	0	0	0.150333	0.00676667	0	11.8696	0.0381667	0	0	0	0	0	0	0
1	Bifunctional alpha-amylase/subtilisin inhibitor	gi|4699834	20095/6.58	0.92	1110	Albumin	DN	HORVU2Hr1G090750.1	chr2H:645396406-645396928	1.079	0	0	0	0.0341667	0.0665333	1.3349	3759.39	0.109533	0	0	0.0254	0	0.0392667	0.0243	0
12	Bifunctional alpha-amylase/subtilisin inhibitor	gi|4699834	20095/6.58	0.61	510	Albumin	SEPSN	HORVU2Hr1G090750.1	chr2H:645396406-645396928	1.079	0	0	0	0.0341667	0.0665333	1.3349	3759.39	0.109533	0	0	0.0254	0	0.0392667	0.0243	0
43	Chitinase	gi|7435349	26327/8.45	0.54	888	Albumin	DY	HORVU7Hr1G121860.1	chr7H:654821506-654822312	0.0986333	0	0	0	0	0	0	779.773	0	0	0	0	0	0	0	0
67	Alpha-hordothionin	gi|135788	14443/6.18	0.27	244	Glutelin	SEPSN	HORVU1Hr1G087800.2	chr1H:540194243-540445073	6.95917	5.03367	4.2895	0	4.01163	2.3974	78.9808	81841.8	0	0	0	0	0	0	0.0257333	0
103	Cold-regulated protein	gi|326511755	17659/4.93	0.4	453	Globulin	DN	HORVU1Hr1G070690.1	chr1H:490781306-490782457	1.1238	8.00357	5.94827	0	2.64967	10.5514	4.46723	20.1117	14.9516	226.675	52.1397	77.096	114.964	35.3464	45.4064	44.1239
76	Vicilin-like seed storage protein	gi|326529599	77219/5.59	0.13	517	Globulin	DN	HORVU4Hr1G070970.1	chr4H:578442194-578445212	0.5167	0.0961667	0.151133	0	0.627667	0.0283	0.550067	1499.41	0.0264	0.0780667	0.0576	0.00443333	0.00483333	0.0905667	0.0767667	1.41213
150	Vicilin-like seed storage protein	gi|326529599	77219/5.59	0.1	136	Globulin	DY	HORVU4Hr1G070970.1	chr4H:578442194-578445212	0.5167	0.0961667	0.151133	0	0.627667	0.0283	0.550067	1499.41	0.0264	0.0780667	0.0576	0.00443333	0.00483333	0.0905667	0.0767667	1.41213
152	Vicilin-like seed storage protein	gi|326529599	77219/5.59	0.15	566	Globulin	DY	HORVU4Hr1G070970.1	chr4H:578442194-578445212	0.5167	0.0961667	0.151133	0	0.627667	0.0283	0.550067	1499.41	0.0264	0.0780667	0.0576	0.00443333	0.00483333	0.0905667	0.0767667	1.41213
73	Bifunctional alpha-amylase/subtilisin inhibitor	gi|4699834	20095/6.58	0.64	639	Globulin	DN	HORVU2Hr1G090750.1	chr2H:645396406-645396928	1.079	0	0	0	0.0341667	0.0665333	1.3349	3759.39	0.109533	0	0	0.0254	0	0.0392667	0.0243	0
125	Bifunctional alpha-amylase/subtilisin inhibitor	gi|4699834	20095/6.58	0.8	647	Globulin	SEPSN	HORVU2Hr1G090750.1	chr2H:645396406-645396928	1.079	0	0	0	0.0341667	0.0665333	1.3349	3759.39	0.109533	0	0	0.0254	0	0.0392667	0.0243	0
124	Bifunctional alpha-amylase/subtilisin inhibitor	gi|4699834	20095/6.58	0.48	469	Globulin	SEPSN	HORVU2Hr1G090750.1	chr2H:645396406-645396928	1.079	0	0	0	0.0341667	0.0665333	1.3349	3759.39	0.109533	0	0	0.0254	0	0.0392667	0.0243	0
Glycolysis
30	Enolase	gi|326493636	48427/5.39	0.37	596	Albumin	SEPSY	HORVU5Hr1G002040.4	chr5H:5791336-5796232	723.183	436.992	288.969	0	355.66	472.222	536.546	738.611	306.256	385.278	658.113	562.646	462.361	670.26	1584.71	729.578
44	Enolase	gi|326493636	48427/5.39	0.63	1350	Albumin	SEPSY	HORVU5Hr1G002040.4	chr5H:5791336-5796232	723.183	436.992	288.969	0	355.66	472.222	536.546	738.611	306.256	385.278	658.113	562.646	462.361	670.26	1584.71	729.578
77	Triosephosphate isomerase	gi|326527869	26990/5.39	0.64	457	Globulin	DN	HORVU3Hr1G013350.1	chr3H:28804800-28808275	692.005	536.118	528.459	0	243.297	732.534	806.948	1655.99	698.787	620.592	640.434	764.654	1031.79	795.614	1261.52	1194.97
92	Glyceraldehyde 3-phosphate dehydrogenase	gi|120668	33443/6.20	0.23	177	Globulin	UN	HORVU6Hr1G054520.3	chr6H:344797286-344800082	2534.44	1716.98	871.631	0	457.51	1179.51	1654.37	4300.52	521.908	854.634	1840.52	1475.47	613.911	1675.87	3957.86	1496.66
24	Glyceraldehyde 3-phosphate dehydrogenase	gi|120680	36605/6.67	0.43	468	Albumin	UY	HORVU7Hr1G074690.1	chr7H:428679230-428682627	505.131	857.013	636.451	0	236.783	435.081	1073.59	2020.9	427.912	372.79	722.1	477.401	330.181	680.401	537.711	1256.41
94	Glyceraldehyde 3-phosphate dehydrogenase	gi|120680	36605/6.67	0.15	70	Globulin	UN	HORVU7Hr1G074690.1	chr7H:428679230-428682627	505.131	857.013	636.451	0	236.783	435.081	1073.59	2020.9	427.912	372.79	722.1	477.401	330.181	680.401	537.711	1256.41
111	Glyceraldehyde 3-phosphate dehydrogenase	gi|120680	36605/6.67	0.21	162	Globulin	UN	HORVU7Hr1G074690.1	chr7H:428679230-428682627	505.131	857.013	636.451	0	236.783	435.081	1073.59	2020.9	427.912	372.79	722.1	477.401	330.181	680.401	537.711	1256.41
151	Glyceraldehyde 3-phosphate dehydrogenase	gi|120680	36605/6.67	0.29	255	Globulin	DY	HORVU7Hr1G074690.1	chr7H:428679230-428682627	505.131	857.013	636.451	0	236.783	435.081	1073.59	2020.9	427.912	372.79	722.1	477.401	330.181	680.401	537.711	1256.41
Development
39	Seed storage protein	gi|2454600	3424/9.49	0.74	92	Albumin	SEPSY	HORVU1Hr1G001020.1	chr1H:2524728-2525648	1.12327	1.16833	0.404867	0.2536	0.409067	0.1896	0.6392	0	0.0915333	0	0	0	0	0	0	0
71	Embryo globulin	gi|167004	72551/6.80	0.1	279	Globulin	UN	HORVU4Hr1G002800.3	chr4H:5326445-5328013	2.11907	0.377	0.0957667	0	0.4449	0.110667	3.2015	24789.3	0.0654	0.0255	0.0313667	0.0248	0.103867	0.0579667	0.217467	0
109	Embryo globulin	gi|167004	72551/6.80	0.11	166	Globulin	DN	HORVU4Hr1G002800.3	chr4H:5326445-5328013	2.11907	0.377	0.0957667	0	0.4449	0.110667	3.2015	24789.3	0.0654	0.0255	0.0313667	0.0248	0.103867	0.0579667	0.217467	0
110	Embryo globulin	gi|167004	72551/6.80	0.14	149	Globulin	UN	HORVU4Hr1G002800.3	chr4H:5326445-5328013	2.11907	0.377	0.0957667	0	0.4449	0.110667	3.2015	24789.3	0.0654	0.0255	0.0313667	0.0248	0.103867	0.0579667	0.217467	0
129	Embryo globulin	gi|167004	72551/6.80	0.12	314	Globulin	DY	HORVU4Hr1G002800.3	chr4H:5326445-5328013	2.11907	0.377	0.0957667	0	0.4449	0.110667	3.2015	24789.3	0.0654	0.0255	0.0313667	0.0248	0.103867	0.0579667	0.217467	0
72	Embryo globulin	gi|167004	72551/6.80	0.13	329	Globulin	UN	HORVU4Hr1G002800.3	chr4H:5326445-5328013	2.11907	0.377	0.0957667	0	0.4449	0.110667	3.2015	24789.3	0.0654	0.0255	0.0313667	0.0248	0.103867	0.0579667	0.217467	0
74	Embryo globulin	gi|167004	72551/6.80	0.12	457	Globulin	UN	HORVU4Hr1G002800.3	chr4H:5326445-5328013	2.11907	0.377	0.0957667	0	0.4449	0.110667	3.2015	24789.3	0.0654	0.0255	0.0313667	0.0248	0.103867	0.0579667	0.217467	0
119	Putative ripening-related protein 2	gi|326515048	19507/5.69	0.47	180	Globulin	SEPSN	HORVU5Hr1G067760.1	chr5H:514380157-514381025	24.5827	11.9894	10.5002	0	0.144533	0.0190667	1.01207	12.672	9.47283	2.24393	0.4477	0.4211	1.09833	0.0818667	23.0021	0.1904
81	Desiccation-related protein	gi|326529481	33991/4.90	0.31	115	Globulin	DN	HORVU2Hr1G071890.1	chr2H:514559374-514560871	0.460933	7.51667	0.542833	0	0	0.128033	0.237067	347.948	0.0404	0.114933	0.082	0.103867	0.168067	2.34083	0.176467	0
Protein degradation and postranslational modification
85	Aspartate protease	gi|5822250	51932/5.28	0.25	408	Globulin	DN	HORVU1Hr1G089360.2	chr1H:543760964-543766393	581.973	1172.76	881.365	0	370.329	989.159	1516.37	881.736	467.947	817.208	3718.69	831.893	505.946	535.163	622.668	730.766
87	Aspartate protease	gi|5822250	51932/5.28	0.15	155	Globulin	DN	HORVU1Hr1G089360.2	chr1H:543760964-543766393	581.973	1172.76	881.365	0	370.329	989.159	1516.37	881.736	467.947	817.208	3718.69	831.893	505.946	535.163	622.668	730.766
116	Aspartate protease	gi|326520291	50624/7.12	0.12	84	Globulin	UN	HORVU7Hr1G007690.1	chr7H:10025326-10026800	0.0163333	0	0	0	0	0	0	1.0171	0	0.00633333	0	0	0	0	0.0128667	0
144	Aspartate protease	gi|326520291	50624/7.12	0.18	132	Globulin	DY	HORVU7Hr1G007690.1	chr7H:10025326-10026800	0.0163333	0	0	0	0	0	0	1.0171	0	0.00633333	0	0	0	0	0.0128667	0
32	Postranslational modification	gi|326505628	24859/5.20	0.08	67	Albumin	SEPSY	HORVU2Hr1G083100.9	chr2H:604197267-604200475	6.48777	16.5199	43.7987	0	4.46503	17.6908	8.4176	25.4884	28.0957	9.4298	7.34117	8.7824	24.1961	6.2359	8.13887	53.3206
78	Proteasom	gi|326519578	27435/5.82	0.38	445	Globulin	UN	HORVU5Hr1G076600.2	chr5H:551533751-551538147	124.339	61.347	72.217	0	143.918	74.1235	112.302	68.433	41.4451	40.0222	91.228	55.9098	36.1004	73.743	124.821	51.1883
132	Proteasom	gi|326524101	30018/5.70	0.38	202	Globulin	DY	HORVU7Hr1G022970.1	chr7H:34432709-34435123	67.0344	53.2735	42.8192	0	18.9225	33.812	56.0123	51.3442	31.8639	16.2712	46.5868	18.0994	38.1964	28.9661	81.7918	46.0501
134	Proteasom	gi|326495678	27547/6.33	0.34	239	Globulin	DY	HORVU4Hr1G076770.2	chr4H:601704623-601707697	154.324	89.2447	81.6098	0	101.896	120.631	128.544	87.2048	72.7287	66.4289	132.37	85.4547	74.5001	109.081	200.848	78.7428
79	Protein synthesis inhibitor II	gi|132580	29845/9.56	0.1	172	Globulin	DN	HORVU5Hr1G112610.1	chr5H:639841344-639842539	1.83153	0.883167	0.752733	0	0	0.968133	0	66.4757	2.7443	0.0384	0	0.0472333	4.27787	0.0554333	1.6301	8.8559
143	Ribosomal protein	gi|257738538	33073/4.87	0.37	267	Globulin	UY	HORVU2Hr1G030880.1	chr2H:115448549-115451096	409.129	311.568	149.653	0	349.546	62.0804	264.746	280.61	122.876	95.8628	144.183	122.852	47.2346	208.374	673.564	118.594
28	Serpin-Z4	gi|1310677	43307/5.61	0.74	1290	Albumin	UY	HORVU4Hr1G013480.2	chr4H:47133564-47137839	0.108533	0	0	0	0	0	0	1108.95	0	0	0	0	0	0	0	0
38	Serpin-Z4	gi|1310677	43307/5.61	0.22	287	Albumin	SEPSY	HORVU4Hr1G013480.2	chr4H:47133564-47137839	0.108533	0	0	0	0	0	0	1108.95	0	0	0	0	0	0	0	0
41	Serpin-Z4	gi|1310677	43307/5.61	0.46	617	Albumin	SEPSY	HORVU4Hr1G013480.2	chr4H:47133564-47137839	0.108533	0	0	0	0	0	0	1108.95	0	0	0	0	0	0	0	0
96	Serpin-Z4	gi|1310677	43307/5.61	0.13	71	Globulin	DN	HORVU4Hr1G013480.2	chr4H:47133564-47137839	0.108533	0	0	0	0	0	0	1108.95	0	0	0	0	0	0	0	0
141	Serpin-Z4	gi|1310677	43307/5.61	0.61	826	Globulin	DY	HORVU4Hr1G013480.2	chr4H:47133564-47137839	0.108533	0	0	0	0	0	0	1108.95	0	0	0	0	0	0	0	0
142	Serpin-Z4	gi|1310677	43307/5.61	0.51	679	Globulin	DY	HORVU4Hr1G013480.2	chr4H:47133564-47137839	0.108533	0	0	0	0	0	0	1108.95	0	0	0	0	0	0	0	0
59	Serpin-Z4	gi|1310677	43307/5.61	0.58	1040	Glutelin	UN	HORVU4Hr1G013480.2	chr4H:47133564-47137839	0.108533	0	0	0	0	0	0	1108.95	0	0	0	0	0	0	0	0
61	Serpin-Z4	gi|1310677	43307/5.61	0.2	281	Glutelin	DN	HORVU4Hr1G013480.2	chr4H:47133564-47137839	0.108533	0	0	0	0	0	0	1108.95	0	0	0	0	0	0	0	0
9	Serpin-Z7	gi|75282567	42851/5.45	0.46	429	Albumin	SEPSN	HORVU5Hr1G111920.2	chr5H:637647948-637652536	0.6619	0.120667	0.259933	0	0.423967	0.108767	0.163033	5516.22	0	0.401467	0	0.5373	0	0	0.0148	0
40	Serpin-Z7	gi|75282567	42851/5.45	0.32	370	Albumin	SEPSY	HORVU5Hr1G111920.2	chr5H:637647948-637652536	0.6619	0.120667	0.259933	0	0.423967	0.108767	0.163033	5516.22	0	0.401467	0	0.5373	0	0	0.0148	0
95	Serpin-Z7	gi|75282567	42851/5.45	0.15	213	Globulin	DN	HORVU5Hr1G111920.2	chr5H:637647948-637652536	0.6619	0.120667	0.259933	0	0.423967	0.108767	0.163033	5516.22	0	0.401467	0	0.5373	0	0	0.0148	0
101	Serpin-Z7	gi|75282567	42851/5.45	0.05	84	Globulin	DN	HORVU5Hr1G111920.2	chr5H:637647948-637652536	0.6619	0.120667	0.259933	0	0.423967	0.108767	0.163033	5516.22	0	0.401467	0	0.5373	0	0	0.0148	0
107	Serpin-Z7	gi|75282567	42851/5.45	0.28	112	Globulin	UN	HORVU5Hr1G111920.2	chr5H:637647948-637652536	0.6619	0.120667	0.259933	0	0.423967	0.108767	0.163033	5516.22	0	0.401467	0	0.5373	0	0	0.0148	0
108	Serpin-Z7	gi|75282567	42851/5.45	0.29	423	Globulin	UN	HORVU5Hr1G111920.2	chr5H:637647948-637652536	0.6619	0.120667	0.259933	0	0.423967	0.108767	0.163033	5516.22	0	0.401467	0	0.5373	0	0	0.0148	0
140	Serpin-Z7	gi|75282567	42851/5.45	0.27	292	Globulin	DY	HORVU5Hr1G111920.2	chr5H:637647948-637652536	0.6619	0.120667	0.259933	0	0.423967	0.108767	0.163033	5516.22	0	0.401467	0	0.5373	0	0	0.0148	0
Other
48	B1 hordein	gi|18907	21086/7.03	0.12	147	Hordein	UN	HORVU1Hr1G001350.1	chr1H:3090838-3091923	3.1403	3.06017	1.18827	0.942067	1.06733	0.8077	1.54857	37337.5	0	0	0	0	0	0	0	0
50	B1 hordein	gi|18907	21086/7.03	0.12	128	Hordein	DN	HORVU1Hr1G001350.1	chr1H:3090838-3091923	3.1403	3.06017	1.18827	0.942067	1.06733	0.8077	1.54857	37337.5	0	0	0	0	0	0	0	0
58	Predicted protein	gi|224386	30850/8.83	0.21	194	Hordein	UY	HORVU1Hr1G001420.1	chr1H:3252714-3253756	0.502533	0.201433	0.0446333	0.0913667	0.0819667	0.0902333	0.182967	4670.1	0.0219333	0	0	0.0107667	0	0.0566667	0.0692333	0
70	Predicted protein	gi|224386	30850/8.83	0.1	90	Glutelin	SEPSY	HORVU1Hr1G001420.1	chr1H:3252714-3253756	0.502533	0.201433	0.0446333	0.0913667	0.0819667	0.0902333	0.182967	4670.1	0.0219333	0	0	0.0107667	0	0.0566667	0.0692333	0
18	B hordein	gi|255348352	30621/8.16	0.24	247	Albumin	SEPSN	HORVU1Hr1G001020.1	chr1H:2524728-2525648	1.12327	1.16833	0.404867	0.2536	0.409067	0.1896	0.6392	0	0.0915333	0	0	0	0	0	0	0
46	B hordein	gi|255348352	30621/8.16	0.24	236	Albumin	SEPSY	HORVU1Hr1G001020.1	chr1H:2524728-2525648	1.12327	1.16833	0.404867	0.2536	0.409067	0.1896	0.6392	0	0.0915333	0	0	0	0	0	0	0
54	B hordein	gi|255348352	30621/8.16	0.24	260	Hordein	DY	HORVU1Hr1G001020.1	chr1H:2524728-2525648	1.12327	1.16833	0.404867	0.2536	0.409067	0.1896	0.6392	0	0.0915333	0	0	0	0	0	0	0
55	B hordein	gi|255348352	30621/8.16	0.24	247	Hordein	UY	HORVU1Hr1G001020.1	chr1H:2524728-2525648	1.12327	1.16833	0.404867	0.2536	0.409067	0.1896	0.6392	0	0.0915333	0	0	0	0	0	0	0
52	B hordein	gi|255348356	30439/6.93	0.16	79	Hordein	UN	HORVU1Hr1G001020.1	chr1H:2524728-2525648	1.12327	1.16833	0.404867	0.2536	0.409067	0.1896	0.6392	0	0.0915333	0	0	0	0	0	0	0
57	B hordein	gi|255348360	30583/8.16	0.21	161	Hordein	DY	HORVU1Hr1G001020.1	chr1H:2524728-2525648	1.12327	1.16833	0.404867	0.2536	0.409067	0.1896	0.6392	0	0.0915333	0	0	0	0	0	0	0
75	Predicted protein	gi|326491137	15067/5.51	0.16	80	Globulin	UN	HORVU0Hr1G001590.1	chrUn:7662335-7663169	16.1349	32.1265	10.4913	0	1.2849	0.0158	0.2778	103.069	8.85173	0	0.0325667	0.0704667	0	0.0531	0	0
62	Predicted protein	gi|326496955	19969/9.82	0.32	35	Glutelin	DN	HORVU2Hr1G078960.1	chr2H:571834439-571835719	3.2	26.6568	33.57	0	1.27223	43.0312	3.59977	3.9762	18.742	53.7094	9.00343	55.4249	13.0924	4.87867	35.6577	100.027
138	Predicted protein	gi|326497973	39056/6.27	0.68	851	Globulin	DY	HORVU4Hr1G051320.3	chr4H:420742631-420744020	485.857	249.613	61.1555	0	807.684	543.867	357.179	210.863	13.2224	366.015	161.64	429.975	44.7318	695.812	193.593	23.1661
6	Oil body-associated protein	gi|326502266	26423/5.51	0.6	1060	Albumin	DN	HORVU5Hr1G069360.4	chr5H:522146928-522148358	32.571	17.7805	19.9369	0	18.1944	19.683	27.0726	345.432	31.1402	22.1022	18.8434	16.0576	14.4531	17.2402	24.8711	33.5529
147	Predicted protein	gi|326511861	40457/4.95	0.04	96	Globulin	DY	HORVU7Hr1G038690.4	chr7H:99067732-99068620	39.6626	32.9442	36.9743	0	38.4931	53.8183	44.9984	24.5527	28.9155	210.282	168.223	135.786	47.0842	101.861	82.836	58.1924
139	Predicted protein	gi|326517467	35765/5.71	0.44	431	Globulin	DY	HORVU3Hr1G014120.1	chr3H:32215742-32218299	48.7314	31.712	58.2058	0	17.0517	94.7207	43.0989	15.3948	10.3613	18.9146	19.0997	19.8021	20.6095	19.2605	6.94307	21.0246
93	Predicted protein	gi|326517467	35765/5.71	0.09	82	Globulin	UN	HORVU3Hr1G014120.1	chr3H:32215742-32218299	48.7314	31.712	58.2058	0	17.0517	94.7207	43.0989	15.3948	10.3613	18.9146	19.0997	19.8021	20.6095	19.2605	6.94307	21.0246
51	B hordein	gi|391224547	30313/6.93	0.21	173	Hordein	UN	HORVU1Hr1G001140.1	chr1H:2659468-2660580	4.6811	3.52897	1.84087	1.0507	1.53677	1.04483	1.6164	0	0.0406667	0.0418333	0	0.0839333	0	0.1151	0	0
a, Barley gene information drived from barley Morex ( Mascher, 2017)
